# Supplementary material for: Liraglutide and Exenatide in Alzheimer’s Disease and Mild Cognitive Impairment: A Systematic Review and Meta-Analysis of Cognitive Outcomes
Source: Pharmaceutics. 2026 Jan 4;18(1):69. doi: 10.3390/pharmaceutics18010069 (PMC12844791; doi:10.3390/pharmaceutics18010069)
Supplement: Supplementary file 1 [file pharmaceutics-18-00069-s001.zip]

Archive with 1 entries (1 files):
- pharmaceutics-4021808-supplementary.pdf
